# Supplementary material for: Pollination networks along the sea-inland gradient reveal landscape patterns of keystone plant species
Source: Sci Rep. 2018 Oct 15;8:15221. doi: 10.1038/s41598-018-33652-z (PMC6189214; doi:10.1038/s41598-018-33652-z)
Supplement: Supplementary file 2 — Supplementary Material 2 [file 41598_2018_33652_MOESM2_ESM.xlsx]

## Sheet: Identified taxa
Supplementary material 2
Pollination networks along the sea-inland gradient reveal landscape patterns of keystone plant species
Fantinato E.*, Del Vecchio S., Silan G., Buffa G.
Department of Environmental Sciences, Informatics and Statistics, Ca’ Foscari University of Venice, Via Torino 155, 30172 Venice, Italy
*Corresponding author
E-mail address: edy.fantinato@unive.it
Telephone number: +39 041 234 7741
Identity of recorded plant and pollinator species.
Plants	Family		Pollinators	Family
Cakile maritimaScop.	Brassicaceae		Andrena fulvago (Christ, 1791)	Andrenidae
Calystegia soldanella (L.) Roem. & Schult.	Convolvulaceae		Andrena haemorrhoa (Fabricius, 1781)	Andrenidae
Cerastium semidecandrumL.	Caryophyllaceae		Andrena tarsata (Nylander, 1848)	Andrenidae
Crataegus monogyna Jacq.	Rosaceae		Apis mellifera (Linnaeus, 1758)	Apidae
Echinophora spinosa L.	Apiaceae		Bembix sp1	Crabronidae
Erica carnea L.	Ericaceae		Bombus hortorum (Linnaeus, 1761)	Apidae
Frangula alnus Mill. Gard. Dict.	Rhamnaceae		Bombus hypnorum (Linnaeus, 1758)	Apidae
Fumana procumbens (Dunal) Gren. & Godr.	Cistaceae		Bombus pascuorum (Scopoli, 1763)	Apidae
Hypochaeris radicata L.	Asteraceae		Bombus terrestris (Linnaeus, 1758)	Apidae
Medicago littoralis Loisel.	Fabaceae		Carpocoris pudicus (Poda, 1761)	Pentatomidae
Medicago marina L.	Fabaceae		Ceratina cucurbitina (Rossi, 1792)	Apidae
Oenothera stuchii Soldano	Onagaraceae		Ceratina cyanea (Kirby, 1802)	Apidae
Polygala comosa Schkuhr	Polygalaceae		Chrysis sp1	Chrysididae
Rubus ulmifolius Schott.	Rosaceae		Coenonympha pamphilus (Linnaeus, 1758)	Nymphalidae
Silene colorata Poir.	Caryophyllaceae		Clambidae sp.1	Clambidae
Silene vulgaris (Moench) Garcke	Caryophyllaceae		Coleoptera sp1	-
Teucrium polium L.	Lamiaceae		Colpa sexmaculata (Fabricius, 1781)	Scoliidae
Thymus pulegioides L.	Lamiaceae		Coptocephala unifasciata (Scopoli, 1763)	Chrysomelidae
			Coreus marginatus (Linnaeus, 1758)	Coreidae
			Dasypoda hirtipes (Fabricius, 1793)	Melittidae
			Epeolus cruciger (Panzer, 1799)	Apidae
			Eristalinus sp1	Syrphidae
			Eucinetidae sp1	Eucinetidae
			Eumenes coarctatus (Linnaeus, 1758)	Vespidae
			Formica sp1	Formicidae
			Gasteruptiidae sp1	Gasterupiidae
			Hoplitis sp1	Megachilidae
			Hylaeus punctulatissimus (Smith, 1842)	Colletidae
			Lasioglossum leucopus (Kirby, 1802)	Halictidae
			Lasioglossum morio (Fabricius, 1793)	Halictidae
			Lasioglossum prasinum (Smith, 1848)	Halictidae
			Lasioglossum punctatissimum (Schenck, 1853)	Halictidae
			Lasioglossum punticolle (Mor.)	Halictidae
			Lejogaster metallina (Fabricius, 1777)	Syrphidae
			Lytta vesicatoria (Linnaeus, 1758)	Meloidae
			Malachius bipustulatus (Linnaeus, 1758)	Melyridae
			Megachile centuncularis (Linnaeus, 1758)	Megachilidae
			Megachile sp1	Megachilidae
			Muscidae sp1	Muscidae
			Muscidae sp2	Muscidae
			Ochlodes sylvanus (Esper, 1778)	Hesperiidae
			Odontomyia angulata (Panzer, 1798)	Stratiomyidae
			Oedemera flavipes (Fabricius, 1792)	Oedemeridae
			Osmia aurulenta (Panzer, 1799)	Megachilidae
			Osmia caerulescens (Linnaeus, 1758)	Megachilidae
			Pararge aegeria (Linnaeus, 1758)	Nymphalidae
			Philanthus sp1	Crabronidae
			Pieris rapae (Linnaeus, 1758)	Pieridae
			Pieris napi (Linnaeus, 1758)	Pieridae
			Polistes dominula (Christ, 1791)	Vespidae
			Polistes gallicus (Linnaeus, 1791)	Vespidae
			Sceliphron caementarium (Drury, 1773)	Sphecidae
			Sphecodes sp1	Sphecidae
			Sphex funerarius (Gussakovskij, 1934)	Sphecidae
			Tachina fera (Linnaeus, 1761)	Tachinidae
			Tropinota hirta (Poda, 1761)	Scarabaeidae
			Vanessa cardui (Linnaeus, 1758)	Nymphalidae
			Vespidae sp1	Vespidae
			Vespidae sp2	Vespidae

## Sheet: Species richness
Supplementary material 2
Pollination networks along the sea-inland gradient reveal landscape patterns of keystone plant species
Fantinato E.*, Del Vecchio S., Silan G., Buffa G.
Department of Environmental Sciences, Informatics and Statistics, Ca’ Foscari University of Venice, Via Torino 155, 30172 Venice, Italy
*Corresponding author
E-mail address: edy.fantinato@unive.it
Telephone number: +39 041 234 7741
Richness of animal-pollinated plant and pollinator species recorded during each survey in each plot.
Plot ID	Distance from the sea (m)	Log transformed distance from the sea	Survey	Flowering plant species richness	Pollinator species richness
P2_TR1	74	1.86923	1	0	0
P2_TR1	74	1.86923	2	1	0
P2_TR1	74	1.86923	3	2	3
P2_TR1	74	1.86923	4	4	4
P2_TR1	74	1.86923	5	4	0
P2_TR1	74	1.86923	6	2	2
P2_TR1	74	1.86923	7	1	3
P2_TR1	74	1.86923	8	1	3
P2_TR1	74	1.86923	9	2	7
P4_TR1	297	2.47276	1	1	4
P4_TR1	297	2.47276	2	0	0
P4_TR1	297	2.47276	3	1	1
P4_TR1	297	2.47276	4	1	3
P4_TR1	297	2.47276	5	1	1
P4_TR1	297	2.47276	6	0	0
P4_TR1	297	2.47276	7	0	0
P4_TR1	297	2.47276	8	0	0
P4_TR1	297	2.47276	9	0	0
P1_TR1	37	1.5682	1	0	0
P1_TR1	37	1.5682	2	0	0
P1_TR1	37	1.5682	3	0	0
P1_TR1	37	1.5682	4	1	5
P1_TR1	37	1.5682	5	1	3
P1_TR1	37	1.5682	6	0	0
P1_TR1	37	1.5682	7	0	0
P1_TR1	37	1.5682	8	1	1
P1_TR1	37	1.5682	9	1	3
P3_TR1	97	1.98677	1	1	2
P3_TR1	97	1.98677	2	1	0
P3_TR1	97	1.98677	3	3	1
P3_TR1	97	1.98677	4	3	2
P3_TR1	97	1.98677	5	2	2
P3_TR1	97	1.98677	6	0	0
P3_TR1	97	1.98677	7	0	0
P3_TR1	97	1.98677	8	0	0
P3_TR1	97	1.98677	9	0	0
P5_TR1	319	2.50379	1	0	0
P5_TR1	319	2.50379	2	1	0
P5_TR1	319	2.50379	3	1	0
P5_TR1	319	2.50379	4	0	0
P5_TR1	319	2.50379	5	0	0
P5_TR1	319	2.50379	6	0	0
P5_TR1	319	2.50379	7	0	0
P5_TR1	319	2.50379	8	0	0
P5_TR1	319	2.50379	9	0	0
P2_TR2	65	1.81291	1	0	0
P2_TR2	65	1.81291	2	1	2
P2_TR2	65	1.81291	3	1	3
P2_TR2	65	1.81291	4	2	3
P2_TR2	65	1.81291	5	3	2
P2_TR2	65	1.81291	6	1	1
P2_TR2	65	1.81291	7	0	0
P2_TR2	65	1.81291	8	1	0
P2_TR2	65	1.81291	9	1	4
P4_TR2	296	2.47129	1	1	4
P4_TR2	296	2.47129	2	0	0
P4_TR2	296	2.47129	3	0	0
P4_TR2	296	2.47129	4	0	0
P4_TR2	296	2.47129	5	0	0
P4_TR2	296	2.47129	6	0	0
P4_TR2	296	2.47129	7	0	0
P4_TR2	296	2.47129	8	0	0
P4_TR2	296	2.47129	9	0	0
P1_TR2	51	1.70757	1	0	0
P1_TR2	51	1.70757	2	0	0
P1_TR2	51	1.70757	3	0	0
P1_TR2	51	1.70757	4	2	4
P1_TR2	51	1.70757	5	2	3
P1_TR2	51	1.70757	6	0	0
P1_TR2	51	1.70757	7	2	3
P1_TR2	51	1.70757	8	0	0
P1_TR2	51	1.70757	9	0	0
P3_TR2	107	2.02938	1	1	1
P3_TR2	107	2.02938	2	1	0
P3_TR2	107	2.02938	3	0	0
P3_TR2	107	2.02938	4	2	1
P3_TR2	107	2.02938	5	1	0
P3_TR2	107	2.02938	6	1	0
P3_TR2	107	2.02938	7	0	0
P3_TR2	107	2.02938	8	0	0
P3_TR2	107	2.02938	9	0	0
P5_TR2	390	2.59106	1	0	0
P5_TR2	390	2.59106	2	1	0
P5_TR2	390	2.59106	3	0	0
P5_TR2	390	2.59106	4	1	3
P5_TR2	390	2.59106	5	0	0
P5_TR2	390	2.59106	6	0	0
P5_TR2	390	2.59106	7	0	0
P5_TR2	390	2.59106	8	0	0
P5_TR2	390	2.59106	9	0	0
P2_TR3	56	1.74819	1	0	0
P2_TR3	56	1.74819	2	1	2
P2_TR3	56	1.74819	3	2	4
P2_TR3	56	1.74819	4	4	3
P2_TR3	56	1.74819	5	2	2
P2_TR3	56	1.74819	6	1	2
P2_TR3	56	1.74819	7	0	0
P2_TR3	56	1.74819	8	2	0
P2_TR3	56	1.74819	9	2	7
P4_TR3	294	2.46835	1	1	4
P4_TR3	294	2.46835	2	0	0
P4_TR3	294	2.46835	3	1	0
P4_TR3	294	2.46835	4	0	0
P4_TR3	294	2.46835	5	2	3
P4_TR3	294	2.46835	6	1	5
P4_TR3	294	2.46835	7	0	0
P4_TR3	294	2.46835	8	0	0
P4_TR3	294	2.46835	9	0	0
P1_TR3	53	1.72428	1	0	0
P1_TR3	53	1.72428	2	0	0
P1_TR3	53	1.72428	3	0	0
P1_TR3	53	1.72428	4	1	4
P1_TR3	53	1.72428	5	1	1
P1_TR3	53	1.72428	6	1	0
P1_TR3	53	1.72428	7	1	4
P1_TR3	53	1.72428	8	0	7
P1_TR3	53	1.72428	9	0	0
P3_TR3	89	1.94939	1	1	0
P3_TR3	89	1.94939	2	0	0
P3_TR3	89	1.94939	3	1	1
P3_TR3	89	1.94939	4	3	0
P3_TR3	89	1.94939	5	2	1
P3_TR3	89	1.94939	6	1	0
P3_TR3	89	1.94939	7	0	0
P3_TR3	89	1.94939	8	1	0
P3_TR3	89	1.94939	9	0	0
P5_TR3	403	2.60531	1	0	0
P5_TR3	403	2.60531	2	1	0
P5_TR3	403	2.60531	3	1	3
P5_TR3	403	2.60531	4	0	0
P5_TR3	403	2.60531	5	0	0
P5_TR3	403	2.60531	6	0	0
P5_TR3	403	2.60531	7	0	0
P5_TR3	403	2.60531	8	0	0
P5_TR3	403	2.60531	9	0	0
P2_TR4	74	1.86923	1	0	0
P2_TR4	74	1.86923	2	0	0
P2_TR4	74	1.86923	3	1	1
P2_TR4	74	1.86923	4	3	0
P2_TR4	74	1.86923	5	3	0
P2_TR4	74	1.86923	6	1	0
P2_TR4	74	1.86923	7	0	0
P2_TR4	74	1.86923	8	0	0
P2_TR4	74	1.86923	9	0	0
P4_TR4	275	2.43933	1	1	2
P4_TR4	275	2.43933	2	0	0
P4_TR4	275	2.43933	3	1	1
P4_TR4	275	2.43933	4	0	0
P4_TR4	275	2.43933	5	1	0
P4_TR4	275	2.43933	6	0	0
P4_TR4	275	2.43933	7	0	0
P4_TR4	275	2.43933	8	0	1
P4_TR4	275	2.43933	9	0	2
P1_TR4	47	1.6721	1	0	0
P1_TR4	47	1.6721	2	0	0
P1_TR4	47	1.6721	3	0	0
P1_TR4	47	1.6721	4	1	1
P1_TR4	47	1.6721	5	1	1
P1_TR4	47	1.6721	6	2	0
P1_TR4	47	1.6721	7	2	8
P1_TR4	47	1.6721	8	2	2
P1_TR4	47	1.6721	9	2	4
P3_TR4	81	1.90849	1	1	0
P3_TR4	81	1.90849	2	0	0
P3_TR4	81	1.90849	3	5	2
P3_TR4	81	1.90849	4	3	6
P3_TR4	81	1.90849	5	2	7
P3_TR4	81	1.90849	6	2	3
P3_TR4	81	1.90849	7	0	0
P3_TR4	81	1.90849	8	3	0
P3_TR4	81	1.90849	9	0	0
P5_TR4	401	2.60314	1	0	0
P5_TR4	401	2.60314	2	1	0
P5_TR4	401	2.60314	3	1	1
P5_TR4	401	2.60314	4	0	0
P5_TR4	401	2.60314	5	0	0
P5_TR4	401	2.60314	6	1	4
P5_TR4	401	2.60314	7	0	0
P5_TR4	401	2.60314	8	0	0
P5_TR4	401	2.60314	9	0	0
P2_TR5	64	1.80618	1	0	0
P2_TR5	64	1.80618	2	0	0
P2_TR5	64	1.80618	3	2	0
P2_TR5	64	1.80618	4	3	1
P2_TR5	64	1.80618	5	2	1
P2_TR5	64	1.80618	6	0	0
P2_TR5	64	1.80618	7	0	0
P2_TR5	64	1.80618	8	0	0
P2_TR5	64	1.80618	9	0	0
P4_TR5	256	2.40824	1	1	4
P4_TR5	256	2.40824	2	0	0
P4_TR5	256	2.40824	3	0	0
P4_TR5	256	2.40824	4	1	1
P4_TR5	256	2.40824	5	0	0
P4_TR5	256	2.40824	6	0	0
P4_TR5	256	2.40824	7	0	0
P4_TR5	256	2.40824	8	0	0
P4_TR5	256	2.40824	9	0	0
P1_TR5	55	1.74036	1	0	0
P1_TR5	55	1.74036	2	0	0
P1_TR5	55	1.74036	3	0	0
P1_TR5	55	1.74036	4	1	0
P1_TR5	55	1.74036	5	1	1
P1_TR5	55	1.74036	6	1	1
P1_TR5	55	1.74036	7	1	2
P1_TR5	55	1.74036	8	1	2
P1_TR5	55	1.74036	9	1	6
P3_TR5	104	2.01703	1	1	0
P3_TR5	104	2.01703	2	0	0
P3_TR5	104	2.01703	3	1	1
P3_TR5	104	2.01703	4	1	0
P3_TR5	104	2.01703	5	1	0
P3_TR5	104	2.01703	6	0	0
P3_TR5	104	2.01703	7	0	0
P3_TR5	104	2.01703	8	1	0
P3_TR5	104	2.01703	9	2	0
P5_TR5	349	2.54283	1	0	0
P5_TR5	349	2.54283	2	0	0
P5_TR5	349	2.54283	3	0	0
P5_TR5	349	2.54283	4	0	0
P5_TR5	349	2.54283	5	0	0
P5_TR5	349	2.54283	6	1	1
P5_TR5	349	2.54283	7	0	0
P5_TR5	349	2.54283	8	0	0
P5_TR5	349	2.54283	9	0	0
P2_TR6	60	1.77815	1	0	0
P2_TR6	60	1.77815	2	0	0
P2_TR6	60	1.77815	3	0	0
P2_TR6	60	1.77815	4	1	5
P2_TR6	60	1.77815	5	2	6
P2_TR6	60	1.77815	6	2	2
P2_TR6	60	1.77815	7	1	3
P2_TR6	60	1.77815	8	1	5
P2_TR6	60	1.77815	9	1	3
P4_TR6	310	2.49136	1	1	2
P4_TR6	310	2.49136	2	0	0
P4_TR6	310	2.49136	3	0	0
P4_TR6	310	2.49136	4	1	3
P4_TR6	310	2.49136	5	1	4
P4_TR6	310	2.49136	6	0	0
P4_TR6	310	2.49136	7	0	0
P4_TR6	310	2.49136	8	0	0
P4_TR6	310	2.49136	9	0	0
P1_TR6	65	1.81291	1	0	0
P1_TR6	65	1.81291	2	0	0
P1_TR6	65	1.81291	3	0	0
P1_TR6	65	1.81291	4	1	1
P1_TR6	65	1.81291	5	1	0
P1_TR6	65	1.81291	6	1	1
P1_TR6	65	1.81291	7	2	4
P1_TR6	65	1.81291	8	2	0
P1_TR6	65	1.81291	9	0	0
P3_TR6	92	1.96379	1	1	0
P3_TR6	92	1.96379	2	0	0
P3_TR6	92	1.96379	3	1	1
P3_TR6	92	1.96379	4	1	0
P3_TR6	92	1.96379	5	1	1
P3_TR6	92	1.96379	6	1	0
P3_TR6	92	1.96379	7	0	0
P3_TR6	92	1.96379	8	2	0
P3_TR6	92	1.96379	9	1	0
P5_TR6	355	2.55023	1	0	0
P5_TR6	355	2.55023	2	0	0
P5_TR6	355	2.55023	3	0	0
P5_TR6	355	2.55023	4	0	0
P5_TR6	355	2.55023	5	0	0
P5_TR6	355	2.55023	6	1	0
P5_TR6	355	2.55023	7	0	0
P5_TR6	355	2.55023	8	0	0
P5_TR6	355	2.55023	9	0	0

## Sheet: LLMs Species Richness
Supplementary material 2
Pollination networks along the sea-inland gradient reveal landscape patterns of keystone plant species
Fantinato E.*, Del Vecchio S., Silan G., Buffa G.
Department of Environmental Sciences, Informatics and Statistics, Ca’ Foscari University of Venice, Via Torino 155, 30172 Venice, Italy
*Corresponding author
E-mail address: edy.fantinato@unive.it
Telephone number: +39 041 234 7741
Results of Linear mixed-effects models with respect to the richness of animal-pollinated species in bloom and pollinator species
Richness of animal-pollinated species in bloom		Richness of pollinator species
Linear mixed-effects model fit by REML		Linear mixed-effects model fit by REML
Data: ric		Data: SR
AIC BIC logLik		AIC BIC logLik
688.4657 706.402 -339.2329		1023.841 1038.205 -507.9203
Random effects:		Random effects:
Formula: ~1 | ID		Formula: ~1 | ID
(Intercept) Residual		(Intercept) Residual
StdDev: 0.1753386 0.8327776		StdDev: 0.4468663 1.536892
Fixed effects: PLR ~ DIS + I(DIS^2)		Fixed effects: POR ~ DIS
Value Std.Error DF t-value p-value		Value Std.Error DF t-value p-value
(Intercept) -7.763764 3.784961 240 -2.051214 0.0413		(Intercept) 3.318803 0.7572786 240 4.382539 0.0000
DIS 9.014673 3.619129 27 2.490841 0.0192		DIS -1.146248 0.3551021 28 -3.227941 0.0032
I(DIS^2) -2.311401 0.843886 27 -2.738996 0.0108		Correlation:
Correlation:		(Intr)
(Intr) DIS		DIS -0.986
DIS -0.999
I(DIS^2) 0.995 -0.999		Standardized Within-Group Residuals:
		Min Q1 Med Q3 Max
Standardized Within-Group Residuals:		-1.2229347 -0.4658592 -0.3045720 0.1906582 4.1873692
Min Q1 Med Q3 Max
-1.5142719 -0.5404605 -0.1414805 0.6603403 4.5182584		Number of Observations: 270
		Number of Groups: 30
Number of Observations: 270
Number of Groups: 30

## Sheet: Network indices species level
Supplementary material 2
Pollination networks along the sea-inland gradient reveal landscape patterns of keystone plant species
Fantinato E.*, Del Vecchio S., Silan G., Buffa G.
Department of Environmental Sciences, Informatics and Statistics, Ca’ Foscari University of Venice, Via Torino 155, 30172 Venice, Italy
*Corresponding author
E-mail address: edy.fantinato@unive.it
Telephone number: +39 041 234 7741
Network indices calculated at the species level. d': species selectiveness; ni; nested contribution; wCC: weighted closeness centrality; c: standardize connection; z: participation value.
NOTE: Data were collected from 10 a.m. to 1 p.m. and from 1 p.m. to 4 p.m. to ensure the observation of pollinators showing different daily periods of activity. We set the starting time of monitoring at 10 a.m. and the finishing time at 4 p.m., because, according to preliminary observations, pollination events were infrequent before 10 a.m. and after 4 p.m.. Our methodology is in line with e.g., …
Plant species	Survey	Mean distance from the sea ± SD	Log transformed sistance from the sea	d'	n	WCC	c	z
Cakile maritimaScop.	4th	51.333 ± 9.244	1.7104	0.660657	2.00695	0.106481	0.23089	NA
Cakile maritimaScop.	5th	51.333 ± 9.244	1.7104	0.877856	-0.290577	0.0916667	0	0.707107
Cakile maritimaScop.	6th	51.333 ± 9.244	1.7104	0.649621	0.692515	0.119469	0	-0.872872
Cakile maritimaScop.	7th	51.333 ± 9.244	1.7104	0.797381	0.931767	0.333333	0.075831	NA
Cakile maritimaScop.	8th	51.333 ± 9.244	1.7104	0.834949	-1.1139	0.166667	0	NA
Cakile maritimaScop.	9th	51.333 ± 9.244	1.7104	0.437788	1.05283	0.25	0.24862	NA
Calystegia soldanella (L.) Roem. & Schult.	4th	55.666 ± 4.509	1.7456	0.210981	1.5755	0.121094	0.505546	-0.707107
Calystegia soldanella (L.) Roem. & Schult.	5th	55.666 ± 4.509	1.7456	0.18099	0.74102	0.238636	0.464241	-0.707107
Echinophora spinosa L.	6th	56.625 ± 7.277	1.75301	1	-0.513041	0	0	NA
Echinophora spinosa L.	7th	56.625 ± 7.277	1.75301	0.67594	1.71652	0.5	0.286441	NA
Echinophora spinosa L.	8th	56.625 ± 7.277	1.75301	0.73746	-1.02144	0.214286	0	NA
Echinophora spinosa L.	9th	56.625 ± 7.277	1.75301	0.588101	0.896126	0.333333	0.370469	NA
Medicago littoralis Loisel.	3rd	65.000 ± 0.000	1.81291	0.620727	0.344561	0.176471	0	0.707107
Medicago marina L.	2nd	70.000 ± 9.669	1.8451	0.535565	-0.834647	0.5	0	NA
Medicago marina L.	3rd	70.000 ± 9.669	1.8451	0.707859	1.32123	0.25	0.104332	NA
Medicago marina L.	4th	70.000 ± 9.669	1.8451	0.483873	1.33598	0.121094	0.0384468	NA
Silene colorata Poir.	4th	73.000 ± 11.575	1.86332	0.730718	0.97783	0.125	0	0.886796
Silene colorata Poir.	5th	73.000 ± 11.575	1.86332	0.507698	0.303287	0.204545	0.146132	NA
Hypochaeris radicata L.	4th	77.000 ± 18.681	1.88649	0.805041	-0.420497	0.0839844	0	-1.08386
Hypochaeris radicata L.	5th	77.000 ± 18.681	1.88649	1	0.0453197	0	0	NA
Hypochaeris radicata L.	6th	77.000 ± 18.681	1.88649	0.86924	0.511137	0.132743	0	1.09109
Thymus pulegioides L.	3rd	84.000 ± 2.121	1.92428	0.857575	0.157041	0.0833333	0	-0.707107
Thymus pulegioides L.	4th	84.000 ± 2.121	1.92428	0.462798	1.85882	0.152344	0.634112	0.707107
Thymus pulegioides L.	5th	84.000 ± 2.121	1.92428	0.52135	0.70133	0.238636	0.14683	0.542559
Thymus pulegioides L.	6th	84.000 ± 2.121	1.92428	0.703565	0.0357915	0.128319	0.099723	NA
Thymus pulegioides L.	7th	84.000 ± 2.121	1.92428	0.469584	-0.472083	0.285714	0.240696	NA
Thymus pulegioides L.	8th	84.000 ± 2.121	1.92428	0.747661	-0.0567225	0.333333	0	NA
Oenothera stuchii Soldano	8th	84.000 ± 2.121	1.92428	0.61006	-0.178574	0.0884956	0	-0.218218
Oenothera stuchii Soldano	9th	84.000 ± 2.121	1.92428	0.619906	-1.47178	0.0833333	0	-0.707107
Silene vulgaris (Moench) Garcke	4th	83.666 ± 16.653	1.92255	0.917818	-0.351826	0.0839844	0	0.197066
Silene vulgaris (Moench) Garcke	5th	83.666 ± 16.653	1.92255	1	-0.351826	0	0	NA
Silene vulgaris (Moench) Garcke	6th	83.666 ± 16.653	1.92255	0.778935	-0.351826	0.10177	0	-0.996748
Fumana procumbens (Dunal) Gren. & Godr.	3rd	92.600 ± 8.619	1.96661	0.855508	-0.0436728	0.0588235	0	0.707107
Fumana procumbens (Dunal) Gren. & Godr.	4th	92.600 ± 8.619	1.96661	0.690997	-0.866041	0.0763889	0	NA
Fumana procumbens (Dunal) Gren. & Godr.	5th	92.600 ± 8.619	1.96661	0.890824	-0.171317	0.0916667	0	NA
Cerastium semidecandrumL.	1st	102.000 ± 7.071	2.0086	1	-2.61887	0	0	0
Polygala comosa Schkuhr	3rd	276.000 ± 20.518	2.44091	0.674901	0.583227	0.176471	0	-0.707107
Polygala comosa Schkuhr	4th	276.000 ± 20.518	2.44091	1	-1.11573	0	0	-0.707107
Erica carnea L.	1st	288 ± 19.276	2.45939	1	-1.81616	0	0	0
Teucrium polium L.	6th	294.000 ± 0.000	2.46835	0.749231	0.9966	0.128319	0.059645	NA
Rubus ulmifolius Schott.	6th	368.333 ± 28.448	2.56624	0.719942	-0.13809	0.128319	0	-0.00647239
Frangula alnus Mill. Gard. Dict.	2nd	402.000 ± 1.414	2.60423	1	-1.54388	0	0	NA
Frangula alnus Mill. Gard. Dict.	3rd	402.000 ± 1.414	2.60423	0.938003	-0.111545	0.147059	0.244898	NA
Crataegus monogyna Jacq.	4th	390.000 ± 1.414	2.59106	0.957002	0.153623	0.0648148	0	NA

## Sheet: LLMs network indices
Supplementary material 2
Pollination networks along the sea-inland gradient reveal landscape patterns of keystone plant species
Fantinato E.*, Del Vecchio S., Silan G., Buffa G.
Department of Environmental Sciences, Informatics and Statistics, Ca’ Foscari University of Venice, Via Torino 155, 30172 Venice, Italy
*Corresponding author
E-mail address: edy.fantinato@unive.it
Telephone number: +39 041 234 7741
Results of Linear mixed-effects models. d': species selectiveness; ni; nested contribution; wCC: weighted closeness centrality; c: standardize connection; z: participation value.
d'		ni		wCC		c		z
Linear mixed-effects model fit by REML		Linear mixed-effects model fit by REML		Linear mixed-effects model fit by REML		Linear mixed-effects model fit by REML		Linear mixed-effects model fit by REML
Data: WEB		Data: WEB		Data: WEB		Data: WEB		Data: WEB
AIC BIC logLik		AIC BIC logLik		AIC BIC logLik		AIC BIC logLik		AIC BIC logLik
-13.51314 -6.562463 10.75657		130.0113 136.962 -61.00567		-50.21172 -43.26104 29.10586		-26.16537 -19.21469 17.08268		53.0204 56.79815 -22.5102
Random effects:		Random effects:		Random effects:		Random effects:		Random effects:
Formula: ~1 | ID		Formula: ~1 | ID		Formula: ~1 | ID		Formula: ~1 | ID		Formula: ~1 | ID
(Intercept) Residual		(Intercept) Residual		(Intercept) Residual		(Intercept) Residual		(Intercept) Residual
StdDev: 0.1361231 0.1438906		StdDev: 4.708322e-05 0.9746044		StdDev: 0.02844955 0.1109699		StdDev: 0.07403742 0.1381034		StdDev: 2.205455e-05 0.724763
Fixed effects: d ~ DIS		Fixed effects: n ~ DIS		Fixed effects: WCC ~ DIS		Fixed effects: c ~ DIS		Fixed effects: z ~ DIS
Value Std.Error DF t-value p-value		Value Std.Error DF t-value p-value		Value Std.Error DF t-value p-value		Value Std.Error DF t-value p-value		Value Std.Error DF t-value p-value
(Intercept) 0.0787757 0.2699107 26 0.2918583 0.7727		(Intercept) 2.330223 1.0661481 26 2.185647 0.0380		(Intercept) 0.4388306 0.13087233 26 3.35312 0.0025		(Intercept) 0.3302969 0.19485610 26 1.695081 0.1020		(Intercept) 0.5548380 1.2559246 11 0.4417765 0.6672
DIS 0.3252023 0.1306245 16 2.4895957 0.0242		DIS -1.146457 0.5356512 16 -2.140305 0.0481		DIS -0.1482331 0.06523109 16 -2.27243 0.0372		DIS -0.1240407 0.09570832 16 -1.296029 0.2133		DIS -0.3242849 0.6273097 11 -0.5169454 0.6154
Correlation:		Correlation:		Correlation:		Correlation:		Correlation:
(Intr)		(Intr)		(Intr)		(Intr)		(Intr)
DIS -0.989		DIS -0.99		DIS -0.99		DIS -0.989		DIS -0.992
Standardized Within-Group Residuals:		Standardized Within-Group Residuals:		Standardized Within-Group Residuals:		Standardized Within-Group Residuals:		Standardized Within-Group Residuals:
Min Q1 Med Q3 Max		Min Q1 Med Q3 Max		Min Q1 Med Q3 Max		Min Q1 Med Q3 Max		Min Q1 Med Q3 Max
-1.8073787 -0.6780699 -0.1405282 0.6962023 1.8895574		-2.71493874 -0.62513622 -0.02866811 0.61894293 1.77975798		-1.7681285 -0.5803462 -0.3361494 0.5800338 2.8302508		-1.1006180 -0.4300628 -0.3355992 0.2003349 3.4901454		-1.4173415 -0.8801689 0.1333544 0.9750624 1.5836394
Number of Observations: 44		Number of Observations: 44		Number of Observations: 44		Number of Observations: 44		Number of Observations: 21
Number of Groups: 18		Number of Groups: 18		Number of Groups: 18		Number of Groups: 18		Number of Groups: 13

## Sheet: Flowering length and GLM
Supplementary material 2
Pollination networks along the sea-inland gradient reveal landscape patterns of keystone plant species
Fantinato E.*, Del Vecchio S., Silan G., Buffa G.
Department of Environmental Sciences, Informatics and Statistics, Ca’ Foscari University of Venice, Via Torino 155, 30172 Venice, Italy
*Corresponding author
E-mail address: edy.fantinato@unive.it
Telephone number: +39 041 234 7741
Flowering data and analysis (GLM).
Plant species	Log transformed distance from the sea	Flowering period	Number of flowering surveys		Call:
Cakile maritimaScop.	1.7104	mid May - early August	6		glm(formula = N ~ DIS, family = poisson(link = "log"), data = FL)
Calystegia soldanella (L.) Roem. & Schult.	1.7456	mid May - mid June	2
Echinophora spinosa L.	1.75301	mid June - early August	4		Deviance Residuals:
Medicago littoralis Loisel.	1.81291	mid May	1		Min 1Q Median 3Q Max
Medicago marina L.	1.8451	late April - late May	3		-1.4363 -0.4577 -0.1092 0.2752 1.6752
Silene colorata Poir.	1.86332	late April - mid May	2
Hypochaeris radicata L.	1.88649	mid May - mid June	3		Coefficients:
Thymus pulegioides L.	1.92428	late April - mid June; mid July - early August	6		Estimate Std. Error z value Pr(>|z|)
Oenothera stuchii Soldano	1.92428	mid June - mid July	2		(Intercept) 3.4563 1.1200 3.086 0.00203 **
Silene vulgaris (Moench) Garcke	1.92255	late April - mid June	3		DIS -1.2662 0.5629 -2.249 0.02450 *
Fumana procumbens (Dunal) Gren. & Godr.	1.96661	late April - late May	3		---
Cerastium semidecandrumL.	2.0086	early April	1		Signif. codes: 0 ‘***’ 0.001 ‘**’ 0.01 ‘*’ 0.05 ‘.’ 0.1 ‘ ’ 1
Polygala comosa Schkuhr	2.44091	mid May - late May	2
Erica carnea L.	2.45939	early April	1		(Dispersion parameter for poisson family taken to be 1)
Teucrium polium L.	2.46835	mid June	1
Rubus ulmifolius Schott.	2.56624	mid June	1		Null deviance: 15.6662 on 17 degrees of freedom
Frangula alnus Mill. Gard. Dict.	2.60423	mid April - early May	2		Residual deviance: 9.8275 on 16 degrees of freedom
Crataegus monogyna Jacq.	2.59106	mid April	1		AIC: 61.444
					Number of Fisher Scoring iterations: 4
